# Supplementary material for: Are ELISA and PCR Discrepancies in the Identification of Chlamydia pneumoniae Caused by the Presence of “Chlamydia-Related Bacteria”?
Source: Microorganisms. 2023 Jan 11;11(1):187. doi: 10.3390/microorganisms11010187 (PMC9865915; doi:10.3390/microorganisms11010187)
Supplement: Supplementary file 1 [file microorganisms-11-00187-s001.zip]

Archive with 1 entries (1 files):
- microorganisms-2145907-supplementary.pdf
